# Supplementary material for: WTAP promotes osteosarcoma tumorigenesis by repressing HMBOX1 expression in an m6A-dependent manner
Source: Cell Death Dis. 2020 Aug 19;11(8):659. doi: 10.1038/s41419-020-02847-6 (PMC7438489; doi:10.1038/s41419-020-02847-6)
Supplement: Supplementary file 8 — SUPPLEMENTAL table 2 [file 41419_2020_2847_MOESM8_ESM.xlsx]

## Sheet: Sheet1
m6A peaks that show statistically significant decrease in the m6A-IP/Input ratio upon WTAP knockdown (P < 0.05)
Peak	Refseq	Location	Chr	Peak start	Peak end	Entrez ID
Merged-chr2-27729882-1	NM_014860	exon	chr2	27729268	27730497	9913
Merged-chr12-11897750-2	NM_001987	exon	chr12	11897530	11897961	2120
Merged-chr5-132187647-3	NM_133456	intron	chr5	132185948	132190243	134549
Merged-chr2-220144382-2	NM_001173408	promoter-TSS	chr2	220142817	220146080	23363
Merged-chr8-144759083-3	NM_023078	3UTR	chr8	144757110	144760405	65263
Merged-chr11-65097836-2	NM_152832	3UTR	chr11	65097183	65098569	23625
Merged-chr2-110102856-2	NR_046110	non-coding	chr2	110101249	110104408	440894
Merged-chr1-160195331-2	NM_007348	3UTR	chr1	160194760	160196202	22926
Merged-chr16-27379953-2	NM_001520	3UTR	chr16	27379236	27380582	2975
Merged-chr19-61291379-2	NM_001002836	exon	chr19	61290153	61292593	126208
Merged-chr17-1345128-2	NM_016532	3UTR	chr17	1344352	1346043	51763
Merged-chr14-76963327-2	NM_001193316	3UTR	chr14	76962757	76963925	63894
Merged-chr15-78834032-2	NM_021214	3UTR	chr15	78833419	78834635	58489
Merged-chr16-75791167-3	NM_001129979	promoter-TSS	chr16	75789274	75792519	100130958
Merged-chr8-28965487-1	NM_001135726	3UTR	chr8	28964305	28966669	79618
Merged-chr16-531676-2	NM_005632	intron	chr16	530488	532821	6650
Merged-chr7-32923290-2	NR_003500	non-coding	chr7	32922691	32923799	441212
Merged-chr15-86804061-1	NM_022163	exon	chr15	86803631	86804492	26589
Merged-chr2-73309124-2	NM_032319	exon	chr2	73308453	73309751	84279
Merged-chr12-122671306-1	NM_001414	TTS	chr12	122669845	122672768	1967
Merged-chr5-174084530-2	NM_002449	exon	chr5	174084104	174085038	4488
Merged-chr19-45272247-2	NM_001142578	exon	chr19	45271188	45274142	284323
Merged-chr20-45709400-1	NM_006534	exon	chr20	45709097	45709703	8202
Merged-chr9-36236275-2	NM_005476	exon	chr9	36235898	36236651	10020
Merged-chr21-41510386-1	NM_138991	intron	chr21	41510082	41510691	25825
Merged-chr22-49584204-2	NR_026981	non-coding	chr22	49583854	49584551	284942
Merged-chr19-39535691-1	NM_014686	exon	chr19	39535144	39536239	9710
Merged-chr5-179222845-2	NM_015043	3UTR	chr5	179221567	179224205	23061
Merged-chr17-75633667-2	NM_017950	intron	chr17	75633090	75634539	55036
Merged-chr1-153524746-2	NM_000298	TTS	chr1	153523911	153525548	5313
Merged-chr17-8867165-2	NM_004822	exon	chr17	8866391	8867944	9423
Merged-chr12-70337330-2	NM_144982	intron	chr12	70336832	70337886	196441
Merged-chr16-28882927-2	NM_032815	3UTR	chr16	28882299	28883578	84901
Merged-chr4-77919450-2	NM_020859	3UTR	chr4	77918907	77920052	57619
Merged-chr16-5075129-2	NM_019109	3UTR	chr16	5074082	5076076	56052
Merged-chr19-50341199-2	NM_019121	intron	chr19	50339771	50342608	284352
Merged-chr7-101875940-2	NM_001126340	3UTR	chr7	101873648	101878930	80228
Merged-chr11-127837425-2	NM_005238	3UTR	chr11	127836919	127837878	2113
Merged-chr22-41869071-2	NM_173467	exon	chr22	41868760	41869377	27349
Merged-chr10-115479951-2	NM_033339	3UTR	chr10	115479493	115480387	840
Merged-chr16-14669617-2	NM_016561	3UTR	chr16	14668662	14670571	51283
Merged-chr1-211098835-2	NR_027286	promoter-TSS	chr1	211098155	211099609	642946
Merged-chr12-122466287-2	NM_145058	3UTR	chr12	122465848	122466780	196383
Merged-chr9-124125053-1	NM_138777	3UTR	chr9	124124544	124125563	92399
Merged-chr19-5102616-2	NM_015015	3UTR	chr19	5102210	5103025	23030
Merged-chr1-101115872-2	NM_001033025	exon	chr1	101115370	101116299	2135
Merged-chr9-98123207-2	NM_007001	3UTR	chr9	98122825	98123634	11046
Merged-chr15-66267210-2	NM_016166	exon	chr15	66266663	66267745	8554
Merged-chr10-11845663-2	NM_024693	3UTR	chr10	11845206	11846086	79746
Merged-chr19-10901275-2	NM_024029	promoter-TSS	chr19	10900548	10902009	78992
Merged-chr1-35658163-2	NM_005095	3UTR	chr1	35657551	35658777	9202
Merged-chr17-35532913-2	NM_001012241	intron	chr17	35532179	35533652	339287
Merged-chr17-35765966-3	NM_001024809	3UTR	chr17	35764911	35767452	5914
Merged-chr6-36563385-2	NM_173562	3UTR	chr6	36562398	36564345	222658
Merged-chr3-195843687-2	NM_018385	3UTR	chr3	195842734	195844463	55341
Merged-chr3-151659164-2	NM_014779	3UTR	chr3	151658753	151659587	9819
Merged-chr17-1425056-2	NM_152346	3UTR	chr17	1423876	1426123	124935
Merged-chr6-24642659-1	NM_001080	3UTR	chr6	24641660	24643658	7915
Merged-chr8-23205089-2	NM_001136108	intron	chr8	23204580	23205529	203069
Merged-chr20-36988854-2	NM_030919	exon	chr20	36988379	36989416	81610
Merged-chr19-1109063-2	NM_014963	intron	chr19	1108373	1109700	22904
Merged-chr6-18573556-2	NM_182757	3UTR	chr6	18573042	18574086	255488
Merged-chr2-68255485-2	NM_020143	3UTR	chr2	68255272	68255708	56902
Merged-chrX-151786872-1	NM_015922	exon	chrX	151786674	151787071	50814
Merged-chr4-146698653-1	NM_005900	3UTR	chr4	146698343	146698963	4086
Merged-chr14-104523899-2	NM_174891	exon	chr14	104523158	104524656	122616
Merged-chr20-54412233-2	NM_001324	3UTR	chr20	54411682	54412768	1477
Merged-chr11-12653628-2	NM_021961	5UTR	chr11	12653330	12653985	7003
Merged-chr1-27298982-2	NR_046474	non-coding	chr1	27297875	27300006	6548
Merged-chr2-241157641-2	NM_018226	intron	chr2	241156962	241158372	57140
Merged-chr7-5396806-2	NM_001080495	intron	chr7	5396290	5397285	84629
Merged-chr5-6425603-1	NM_032286	3UTR	chr5	6425165	6426041	84246
Merged-chr1-229555403-2	NM_032018	exon	chr1	229554880	229555878	83932
Merged-chr16-79635703-1	NM_015251	exon	chr16	79634103	79637304	23300
Merged-chr4-2221088-2	NR_039964	TTS	chr4	2218954	2223243	100616358
Merged-chr16-2203015-1	NM_001042371	3UTR	chr16	2201618	2204413	283871
Merged-chr20-34005560-2	NM_033630	exon	chr20	34004581	34006683	51282
Merged-chr1-233398454-2	NM_016374	exon	chr1	233398018	233398998	51742
Merged-chr11-93869670-2	NM_017704	exon	chr11	93869321	93870063	54851
Merged-chr9-102149200-2	NM_017746	exon	chr9	102148698	102149702	54881
Merged-chr8-58038869-2	NM_017813	3UTR	chr8	58038341	58039365	54928
Merged-chr1-16658610-2	NM_001145278	3UTR	chr1	16657698	16659517	55707
Merged-chr7-96648405-1	NM_020186	exon	chr7	96648166	96648645	57001
Merged-chr12-32836194-3	NM_001005242	3UTR	chr12	32835358	32837127	5318
Merged-chr4-942757-2	NM_032326	TTS	chr4	941151	944489	84286
Merged-chr19-18422629-2	NM_006532	exon	chr19	18421950	18423203	8178
Merged-chr16-65204608-2	NR_037619	non-coding	chr16	65203951	65205255	123920
Merged-chr15-56980087-1	NM_024755	intron	chr15	56979715	56980459	79811
Merged-chr5-137303366-2	NM_001101801	3UTR	chr5	137302653	137304102	51306
Merged-chr8-48812459-2	NM_005195	exon	chr8	48811779	48813087	1052
Merged-chr7-26191490-2	NM_004289	exon	chr7	26190531	26192480	9603
Merged-chr1-224239697-2	NM_152608	exon	chr1	224239347	224240046	163859
Merged-chr3-56650658-2	NM_001112736	exon	chr3	56650320	56651013	23272
Merged-chr10-122658047-2	NM_018117	exon	chr10	122657399	122658729	55717
Merged-chr17-53778211-1	NM_003168	3UTR	chr17	53777557	53778866	6827
Merged-chr1-1261214-2	NM_004421	3UTR	chr1	1260143	1262245	1855
Merged-chr11-66755875-2	NR_027473	non-coding	chr11	66755513	66756259	22992
Merged-chr15-88179114-1	NR_023361	non-coding	chr15	88178216	88180012	10239
Merged-chr16-47888-3	NM_022450	TTS	chr16	46968	48882	64285
Merged-chr5-172129772-4	NM_004417	exon	chr5	172127739	172130888	1843
Merged-chr15-78002942-2	NM_001100880	promoter-TSS	chr15	78002267	78003538	400410
Merged-chr1-155036993-2	NM_005973	3UTR	chr1	155036509	155037471	5546
Merged-chr1-26369652-2	NM_015871	exon	chr1	26368908	26370406	51042
Merged-chr13-95241651-1	NM_006260	3UTR	chr13	95241043	95242259	5611
Merged-chr6-431165-1	NR_073064	non-coding	chr6	430438	431892	55770
Merged-chr17-33732103-1	NM_032351	3UTR	chr17	33731482	33732724	84311
Merged-chr15-57215743-1	NM_004998	3UTR	chr15	57214343	57217143	4643
Merged-chr12-52186146-2	NM_003717	TTS	chr12	52185555	52186845	8620
Merged-chr1-199704452-2	NM_012396	exon	chr1	199703752	199705244	23612
Merged-chr12-62823091-2	NM_020762	3UTR	chr12	62822242	62823944	57522
Merged-chr11-60927886-2	NM_024811	3UTR	chr11	60926574	60929176	79869
Merged-chr1-202089443-1	NM_014827	3UTR	chr1	202088915	202089971	9877
Merged-chr19-3910152-2	NM_001348	exon	chr19	3909198	3911041	1613
Merged-chr4-4915764-2	NM_002448	exon	chr4	4915013	4916515	4487
Merged-chr9-113434175-2	NM_004125	intron	chr9	113433348	113434891	552891
Merged-chr1-44169198-1	NR_073016	non-coding	chr1	44168915	44169481	6487
Merged-chr13-107660509-3	NM_002312	exon	chr13	107658797	107661839	3981
Merged-chr5-157147229-2	NM_014666	3UTR	chr5	157146650	157147777	9685
Merged-chr17-40697283-2	NM_003954	3UTR	chr17	40696061	40698512	9020
Merged-chr7-101679602-1	NM_181552	3UTR	chr7	101678448	101680756	1523
Merged-chr6-134666954-2	NM_001143676	intron	chr6	134666466	134667364	6446
Merged-chr3-139856838-2	NM_006219	3UTR	chr3	139856320	139857467	5291
Merged-chr5-147628054-1	NM_001040129	promoter-TSS	chr5	147627256	147628853	153218
Merged-chr17-70281202-2	NM_015654	intron	chr17	70280530	70281914	26151
Merged-chr1-209815753-2	NM_021194	exon	chr1	209815058	209816449	7779
Merged-chr19-44581294-2	NM_017592	3UTR	chr19	44579604	44582997	55588
Merged-chr1-119377146-1	NM_015836	exon	chr1	119376602	119377691	10352
Merged-chr7-75950268-2	NM_001102596	exon	chr7	75949672	75950873	113878
Merged-chr3-28340705-2	NM_022461	exon	chr3	28340250	28341145	64343
Merged-chr4-183958430-2	NM_001080477	exon	chr4	183957648	183959228	55714
Merged-chr14-105035281-1	NM_001198983	exon	chr14	105034825	105035737	283643
Merged-chr12-55006763-2	NM_001166279	exon	chr12	55006279	55007311	9924
Merged-chr12-3262736-2	NM_006675	3UTR	chr12	3262271	3263248	10867
Merged-chr5-32161939-1	NM_022130	3UTR	chr5	32161188	32162690	64083
Merged-chr15-47207333-2	NM_001143887	3UTR	chr15	47206761	47207946	9318
Merged-chr17-45032514-2	NM_001007229	3UTR	chr17	45031904	45033072	8405
Merged-chr11-46581789-1	NM_173811	exon	chr11	46581364	46582214	283254
Merged-chr6-89379099-2	NM_003800	3UTR	chr6	89378680	89379497	8732
Merged-chr11-82674569-1	NM_021825	exon	chr11	82674147	82674992	60492
Merged-chr7-6595016-2	NM_018106	exon	chr7	6594550	6595515	55146
Merged-chr22-45110303-1	NM_018006	5UTR	chr22	45109929	45110677	55687
Merged-chr3-138147521-2	NM_001190796	exon	chr3	138147017	138148026	4690
Merged-chr15-73290827-2	NM_015492	3UTR	chr15	73289824	73291917	56905
Merged-chr17-854953-2	NR_046393	non-coding	chr17	853231	856700	29
Merged-chr1-199093714-2	NM_203459	exon	chr1	199092959	199094358	23271
Merged-chr1-42417937-1	NM_001198852	3UTR	chr1	42417603	42418272	22887
Merged-chr5-43173039-2	NM_003432	intron	chr5	43172271	43173722	7690
Merged-chr4-55996170-2	NM_004898	3UTR	chr4	55995519	55996706	9575
Merged-chr12-120753495-2	NM_015048	3UTR	chr12	120752018	120754914	23067
Merged-chr19-54313634-1	NM_003660	promoter-TSS	chr19	54313165	54314103	8541
Merged-chr2-96282256-2	NM_001193304	3UTR	chr2	96280737	96283774	55654
Merged-chr12-113594119-2	NM_005996	exon	chr12	113593436	113594932	6926
Merged-chr19-57229267-2	NM_014650	exon	chr19	57228784	57229777	9668
Merged-chr10-102298363-2	NM_017902	3UTR	chr10	102297756	102298976	55662
Merged-chr14-102922087-1	NM_002376	5UTR	chr14	102921626	102922549	4140
Merged-chr7-37956646-1	NM_001242946	3UTR	chr7	37956039	37957254	54749
Merged-chr14-75182961-1	NM_017791	3UTR	chr14	75182403	75183520	55640
Merged-chr12-94576257-1	NM_021229	3UTR	chr12	94575969	94576546	59277
Merged-chr3-23909708-1	NM_020345	exon	chr3	23909425	23909992	28512
Merged-chr20-325503-2	NM_021158	3UTR	chr20	324752	326264	57761
Merged-chr9-35079012-2	NM_032634	3UTR	chr9	35078362	35079678	84720
Merged-chrX-46581630-2	NM_006915	intron	chrX	46581271	46582018	6102
Merged-chr2-235627921-2	NM_014521	3UTR	chr2	235626685	235629057	23677
Merged-chr2-72972434-2	NM_003124	3UTR	chr2	72971885	72973101	6697
Merged-chr12-20724630-1	NM_000921	3UTR	chr12	20724152	20725109	5139
Merged-chr10-134078895-2	NM_138499	intron	chr10	134078382	134079407	170394
Merged-chr4-1688896-2	NM_001127266	exon	chr4	1687173	1690629	92305
Merged-chr15-87678137-2	NM_001126131	5UTR	chr15	87677042	87679225	5428
Merged-chr8-8276611-2	NM_001080826	promoter-TSS	chr8	8276086	8277174	157285
Merged-chr19-58073857-2	NM_207333	3UTR	chr19	58073214	58074469	162967
Merged-chr17-76588542-2	NM_024591	TTS	chr17	76587183	76590447	79643
Merged-chr3-49290478-2	NM_198562	promoter-TSS	chr3	49289843	49291087	375341
Merged-chr14-74660621-2	NM_033116	exon	chr14	74660335	74660873	91754
Merged-chr6-34682419-2	NM_024294	exon	chr6	34681979	34682838	64771
Merged-chr15-63658741-2	NR_045901	non-coding	chr15	63658099	63659431	81556
Merged-chr17-78166633-2	NM_019613	3UTR	chr17	78165725	78167625	56270
Merged-chr16-4498078-2	NM_001127206	exon	chr16	4497557	4498614	3163
Merged-chr19-17204134-2	NM_005234	exon	chr19	17203388	17204946	2063
Merged-chr16-67948258-2	NM_005652	3UTR	chr16	67947845	67948655	7014
Merged-chrX-100489911-2	NM_001145951	3UTR	chrX	100489248	100490695	1678
Merged-chr15-38056250-2	NM_001013703	exon	chr15	38055661	38056786	440275
Merged-chr19-45430905-2	NM_001243028	3UTR	chr19	45429610	45432184	208
Merged-chr2-219446722-2	NM_006522	exon	chr2	219445974	219447396	7475
Merged-chr16-573561-2	NM_148920	exon	chr16	572564	574458	9091
Merged-chr17-18579584-2	NM_001037330	3UTR	chr17	18578815	18580420	147166
Merged-chr12-4332077-1	NM_020375	exon	chr12	4331632	4332523	57103
Merged-chr17-41774891-2	NM_001039083	intron	chr17	41773948	41775832	100506084
Merged-chrX-10045433-2	NM_015691	exon	chrX	10044832	10045925	55841
Merged-chr4-1219135-2	NM_001012614	intron	chr4	1215611	1222513	1487
Merged-chr5-172394247-2	NM_003945	3UTR	chr5	172393645	172394850	8992
Merged-chr4-152288690-2	NM_001128924	exon	chr4	152288424	152288956	152503
Merged-chr12-87414669-2	NM_003994	3UTR	chr12	87414066	87415163	4254
Merged-chr9-139566554-2	NM_032477	exon	chr9	139566085	139567070	64975
Merged-chr21-39118169-2	NM_005239	3UTR	chr21	39117532	39118784	2114
Merged-chr9-123003939-2	NM_016322	5UTR	chr9	123003398	123004393	51552
Merged-chr6-158848050-2	NM_001007466	3UTR	chr6	158847274	158848836	56995
Merged-chr6-106740996-2	NM_004849	3UTR	chr6	106740549	106741429	9474
Merged-chr7-73284179-2	NM_181471	3UTR	chr7	73283682	73284679	5982
Merged-chr16-70519656-2	NM_014761	3UTR	chr16	70518838	70520448	9798
Merged-chr7-116224267-1	NM_000245	3UTR	chr7	116222854	116225681	4233
Merged-chr1-210526074-2	NM_006243	5UTR	chr1	210525356	210526639	5525
Merged-chr14-52581824-1	NM_001160148	3UTR	chr14	52581467	52582181	80821
Merged-chr5-180151414-2	NM_002406	exon	chr5	180149815	180153072	4245
Merged-chr13-43906613-1	NM_183422	3UTR	chr13	43905690	43907537	8848
Merged-chr16-30866572-2	NM_001099784	3UTR	chr16	30865332	30867751	54620
Merged-chr7-129557864-2	NM_014997	3UTR	chr7	129557490	129558239	23008
Merged-chr6-12404602-2	NM_001168319	3UTR	chr6	12404088	12405121	1906
Merged-chr1-210978536-2	NM_015471	exon	chr1	210978236	210978840	25936
Merged-chr8-37836460-2	NM_025151	3UTR	chr8	37835577	37837343	80223
Merged-chr2-63029304-2	NM_001142614	exon	chr2	63028803	63029831	23301
Merged-chr17-24894472-2	NM_020791	3UTR	chr17	24893605	24895444	57551
Merged-chr4-12979167-1	NM_001159601	3UTR	chr4	12978748	12979586	9364
Merged-chr13-76479578-2	NM_012158	exon	chr13	76479060	76480097	26224
Merged-chr7-100744988-2	NM_001130822	3UTR	chr7	100744398	100745532	64792
Merged-chr13-27053717-2	NM_153371	exon	chr13	27053343	27054073	222484
Merged-chr17-15472595-2	NM_006470	3UTR	chr17	15471735	15473432	10626
Merged-chr2-61259092-2	NM_152392	5UTR	chr2	61257962	61260236	130872
Merged-chr1-78180752-1	NM_001172309	exon	chr1	78180301	78181204	91624
Merged-chr11-46375455-2	NM_017749	3UTR	chr11	46374460	46376500	55626
Merged-chr16-79968921-2	NM_022041	3UTR	chr16	79968293	79969566	8139
Merged-chr12-70465946-1	NM_014999	3UTR	chr12	70465529	70466364	23011
Merged-chr14-90994613-2	NM_032560	3UTR	chr14	90993995	90995162	55671
Merged-chr2-200498459-2	NM_153689	exon	chr2	200497955	200499002	205327
Merged-chr14-68331588-2	NM_001244701	intron	chr14	68330992	68332140	677
Merged-chr19-4790004-2	NM_005817	3UTR	chr19	4789261	4790745	10226
Merged-chr6-47308500-2	NM_014452	exon	chr6	47308038	47308884	27242
Merged-chr17-71819081-2	NM_002766	3UTR	chr17	71818567	71819562	5635
Merged-chr1-26896282-2	NM_139135	exon	chr1	26895539	26897036	8289
Merged-chr9-88070651-1	NM_030940	3UTR	chr9	88070199	88071104	81689
Merged-chr15-66165953-2	NM_016166	exon	chr15	66165598	66166323	8554
Merged-chr9-124905503-2	NM_012197	3UTR	chr9	124904969	124905984	23637
Merged-chr5-176457353-2	NM_213647	3UTR	chr5	176456817	176457981	2264
Merged-chr1-91762430-2	NM_001134419	exon	chr1	91762088	91762809	8317
Merged-chr12-105889378-2	NM_152261	3UTR	chr12	105888891	105889845	90488
Merged-chr5-1131737-2	NM_006598	intron	chr5	1130567	1132983	10723
Merged-chr1-212597886-1	NM_005401	3UTR	chr1	212597350	212598423	5784
Merged-chr19-15220044-2	NM_014299	3UTR	chr19	15218789	15221316	23476
Merged-chr7-95052763-2	NM_002612	3UTR	chr7	95052315	95053217	5166
Merged-chr6-11293575-2	NM_001142393	exon	chr6	11292962	11294219	4739
Merged-chr6-3668617-2	NM_183373	3UTR	chr6	3667759	3669495	221749
Merged-chr12-105733050-2	NM_018157	exon	chr12	105732555	105733662	55188
Merged-chr20-34674035-1	NM_032214	TTS	chr20	34673463	34674607	84174
Merged-chr19-60686751-2	NM_033113	exon	chr19	60685629	60687896	89887
Merged-chr11-113783679-2	NM_016090	exon	chr11	113783294	113784078	10179
Merged-chr8-28416431-1	NM_145866	5UTR	chr8	28416067	28416795	7976
Merged-chr19-16624450-2	NM_024104	intron	chr19	16623901	16624979	79086
Merged-chr5-112390817-1	NM_002387	3UTR	chr5	112390499	112391136	4163
Merged-chr12-30674998-2	NM_006390	3UTR	chr12	30674277	30675637	10526
Merged-chr1-159408287-2	NM_000309	TTS	chr1	159407642	159408942	5498
Merged-chr14-30746320-2	NM_015382	5UTR	chr14	30745876	30746778	25831
Merged-chr22-40120238-1	NM_001145398	exon	chr22	40120015	40120461	7008
Merged-chr12-54997357-1	NM_001190991	promoter-TSS	chr12	54996827	54997888	10330
Merged-chr8-38764254-1	NM_001122824	5UTR	chr8	38763941	38764568	6867
Merged-chr9-130719027-2	NM_001127245	3UTR	chr9	130717838	130720201	56262
Merged-chr12-120345909-2	NM_025126	3UTR	chr12	120345268	120346492	80196
Merged-chr22-41857737-1	NM_173467	TTS	chr22	41857345	41858130	27349
Merged-chr17-13340498-2	NM_006042	exon	chr17	13339978	13341038	9955
Merged-chr8-62578462-1	NM_001164750	3UTR	chr8	62578108	62578816	444
Merged-chr11-62412623-2	NM_001012664	exon	chr11	62412085	62413328	6520
Merged-chr10-74946722-2	NM_152586	exon	chr10	74946033	74947416	159195
Merged-chr20-36152194-2	NM_021215	3UTR	chr20	36151250	36153198	58490
Merged-chr8-104481679-2	NM_030780	3UTR	chr8	104481141	104482116	81034
Merged-chr16-2555451-2	NM_001261816	intron	chr16	2551015	2559895	5170
Merged-chr4-8359075-2	NM_053044	3UTR	chr4	8358282	8359799	94031
Merged-chr6-12272150-2	NM_002114	exon	chr6	12271260	12273019	3096
Merged-chr15-71382332-2	NM_002499	3UTR	chr15	71381885	71382772	4756
Merged-chr11-1439176-2	NR_046332	non-coding	chr11	1438435	1439876	9024
Merged-chr16-82708448-1	NM_003791	promoter-TSS	chr16	82707920	82708976	8720
Merged-chr20-364861-2	NM_144628	3UTR	chr20	363868	365814	128637
Merged-chr3-103023447-2	NM_001134456	exon	chr3	103022848	103024039	91775
Merged-chr8-143814463-2	NM_016647	3UTR	chr8	143813408	143815446	51337
Merged-chr2-46466126-1	NM_001430	3UTR	chr2	46464961	46467291	2034
Merged-chr10-82182081-2	NM_001243779	3UTR	chr10	82181625	82182526	84293
Merged-chr4_random-729616-2	NR_027420	non-coding	chr4_random	729130	730134	389834
Merged-chr7-7613409-2	NM_019005	3UTR	chr7	7613086	7613736	54468
Merged-chr2-88655741-2	NM_004836	exon	chr2	88655202	88656276	9451
Merged-chr21-37519425-2	NM_006052	3UTR	chr21	37518860	37519963	10311
Merged-chr19-12402491-1	NM_005815	exon	chr19	12401729	12403253	10224
Merged-chr6-8358662-2	NM_015948	3UTR	chr6	8358363	8358987	51000
Merged-chr7-149207547-3	NM_001100592	3UTR	chr7	149206600	149209006	155066
Merged-chr1-172228723-1	NM_172071	exon	chr1	172228479	172228968	149041
Merged-chr6-150221105-2	NM_032832	intron	chr6	150220644	150221494	84918
Merged-chr6-35164666-2	NM_015245	3UTR	chr6	35163976	35165364	23294
Merged-chr20-56900735-1	NM_001077489	intron	chr20	56899823	56901647	2778
Merged-chr5-148710942-2	NM_152407	exon	chr5	148710383	148711454	134266
Merged-chr12-6996018-1	NM_005768	promoter-TSS	chr12	6995635	6996401	10162
Merged-chr17-77135660-2	NM_017921	3UTR	chr17	77133964	77137385	55666
Merged-chr10-51736833-2	NM_147156	3UTR	chr10	51736298	51737386	259230
Merged-chr19-5734569-2	NM_001134316	exon	chr19	5733827	5735182	163154
Merged-chr2-182475174-2	NM_006751	exon	chr2	182474648	182475769	6744
Merged-chr3-112923411-2	NM_153268	intron	chr3	112922974	112923893	257068
Merged-chr9-138877139-1	NM_153200	TTS	chr9	138875945	138878334	8721
Merged-chr17-34211670-2	NM_017748	3UTR	chr17	34211115	34212140	54883
Merged-chr12-123376925-1	NM_001077261	intron	chr12	123376506	123377345	9612
Merged-chr19-1863635-2	NM_138422	exon	chr19	1862486	1864726	113179
Merged-chr14-70208152-2	NM_015351	3UTR	chr14	70207453	70208855	23508
Merged-chr1-149399944-2	NM_212551	3UTR	chr1	149399556	149400377	388695
Merged-chr5-134251462-2	NM_024715	exon	chr5	134250906	134251970	79770
Merged-chr7-5978560-2	NM_000535	TTS	chr7	5977059	5980135	5395
Merged-chr11-71681555-2	NM_001258392	3UTR	chr11	71680560	71682506	81570
Merged-chr11-1254016-2	NM_019009	3UTR	chr11	1252684	1255357	54472
Merged-chr3-184145386-2	NM_020640	3UTR	chr3	184144950	184145846	54165
Merged-chr11-72143712-2	NM_006645	exon	chr11	72143209	72144211	10809
Merged-chr1-177589687-1	NR_045530	non-coding	chr1	177589257	177590118	6646
Merged-chr11-72751789-1	NM_014786	intron	chr11	72751097	72752481	9828
Merged-chr1-109315475-1	NM_001142550	3UTR	chr1	109315163	109315787	22911
Merged-chr5-110456090-1	NM_139281	exon	chr5	110455849	110456331	134430
Merged-chr17-45800425-2	NM_016504	3UTR	chr17	45799798	45801011	51264
Merged-chr16-24735787-2	NM_014494	intron	chr16	24735596	24735975	27327
Merged-chr18-3587076-2	NR_024101	non-coding	chr18	3586288	3587819	649446
Merged-chr2-177804347-2	NM_006164	exon	chr2	177803548	177805161	4780
Merged-chr9-115094239-2	NM_004697	3UTR	chr9	115093474	115095117	9128
Merged-chr21-44388592-3	NM_198155	intron	chr21	44387129	44390198	8209
Merged-chr1-54006130-1	NR_033142	non-coding	chr1	54005776	54006484	55706
Merged-chr7-148526588-2	NM_003575	exon	chr7	148526057	148527104	8427
Merged-chr10-29750368-2	NR_003930	non-coding	chr10	29749327	29751432	387647
Merged-chr4-38375456-2	NM_016531	3UTR	chr4	38375004	38375908	51274
Merged-chr6-3059289-2	NM_003804	3UTR	chr6	3058201	3060386	8737
Merged-chr2-128792296-2	NM_004807	exon	chr2	128791758	128792721	9394
Merged-chr16-28798251-2	NM_173201	intron	chr16	28797689	28798799	487
Merged-chr13-41040131-2	NR_049803	TTS	chr13	41039720	41040581	100847026
Merged-chr5-38969209-1	NM_003999	exon	chr5	38968360	38970058	9180
Merged-chr17-17654573-2	NM_004176	TTS	chr17	17653733	17655404	6720
Merged-chr20-2976551-2	NM_030811	3UTR	chr20	2975943	2977218	64949
Merged-chr9-100951487-1	NM_001130916	3UTR	chr9	100951184	100951791	7046
Merged-chr19-257223-2	NM_017550	3UTR	chr19	256479	257899	54531
Merged-chr2-27433302-2	NM_001521	promoter-TSS	chr2	27432404	27434152	2976
Merged-chr19-8273420-2	NM_001165895	exon	chr19	8272645	8274063	51293
Merged-chr11-105397863-2	NM_032424	5UTR	chr11	105397439	105398235	84437
Merged-chr13-44809192-1	NM_003295	TTS	chr13	44808666	44809718	7178
Merged-chr1-87583330-2	NM_006769	3UTR	chr1	87582925	87583750	8543
Merged-chr17-15495543-2	NM_006470	exon	chr17	15494755	15496297	10626
Merged-chr14-99813807-1	NM_003403	3UTR	chr14	99813380	99814235	7528
Merged-chr3-39111481-2	NM_020839	3UTR	chr3	39111045	39112031	57599
Merged-chr9-114965262-1	NM_001860	3UTR	chr9	114964687	114965837	1318
Merged-chr14-31693839-2	NM_001030055	exon	chr14	31693481	31694210	394
Merged-chr8-98806309-1	NM_178812	3UTR	chr8	98805947	98806671	92140
Merged-chr3-15686677-2	NM_001195098	3UTR	chr3	15685977	15687441	23243
Merged-chr20-42552181-2	NM_001039199	3UTR	chr20	42551194	42553256	79183
Merged-chr14-52314660-1	NM_198066	3UTR	chr14	52314310	52315011	64841
Merged-chr3-72882406-2	NM_018130	exon	chr3	72881980	72882830	55164
Merged-chr9-21852298-1	NM_002451	3UTR	chr9	21851934	21852663	4507
Merged-chr1-67651337-1	NM_015640	3UTR	chr1	67650941	67651733	26135
Merged-chr22-19666045-1	NM_006767	promoter-TSS	chr22	19665688	19666403	8216
Merged-chr4-84068285-2	NM_001115008	3UTR	chr4	84067807	84068659	132660
Merged-chr2-24114999-2	NM_001142319	exon	chr2	24113944	24116046	80304
Merged-chr21-43323232-1	NM_004571	exon	chr21	43322986	43323479	5316
Merged-chr12-127844665-2	NM_145648	3UTR	chr12	127844224	127845134	121260
Merged-chr4-187761610-2	NM_005245	exon	chr4	187760953	187762287	2195
Merged-chr6-36760156-1	NM_078467	exon	chr6	36759726	36760586	1026
Merged-chr22-31113819-1	NM_014306	3UTR	chr22	31113422	31114216	51493
Merged-chr10-76405588-2	NM_012330	exon	chr10	76405078	76406070	23522
Merged-chr2-233430506-2	NM_015575	3UTR	chr2	233429655	233431364	26058
Merged-chr8-30083040-2	NM_015344	3UTR	chr8	30082705	30083450	23484
Merged-chr3-23994133-2	NM_001145425	3UTR	chr3	23993650	23994619	9975
Merged-chr1-52631909-2	NM_004153	exon	chr1	52631558	52632261	4998
Merged-chr16-87409964-2	NM_000512	intron	chr16	87407362	87412566	2588
Merged-chr16-656192-2	NM_145294	exon	chr16	654775	657898	197335
Merged-chr1-224400849-2	NM_022735	3UTR	chr1	224400204	224401433	64746
Merged-chr7-32876139-2	NM_015483	exon	chr7	32875145	32877167	25948
Merged-chr16-48820864-2	NM_001040285	3UTR	chr16	48820411	48821295	64282
Merged-chr19-11104118-2	NM_001195800	3UTR	chr19	11102559	11105798	3949
Merged-chr15-43482574-2	NM_024063	exon	chr15	43481782	43483331	79029
Merged-chr1-222643903-2	NM_025160	3UTR	chr1	222643421	222644380	80232
Merged-chr17-78303430-1	NM_005993	exon	chr17	78303131	78303730	6904
Merged-chr12-55295328-2	NM_013449	exon	chr12	55294689	55296090	11176
Merged-chr17-37235282-2	NR_033465	non-coding	chr17	37234687	37235903	115024
Merged-chr1-204305844-1	NM_001123168	5UTR	chr1	204305455	204306233	729533
Merged-chr14-57945531-2	NM_207377	TTS	chr14	57944932	57946039	387990
Merged-chr6-28441755-2	NM_024493	exon	chr6	28440897	28442547	80317
Merged-chr18-71051992-2	NM_005786	5UTR	chr18	71051499	71052477	10194
Merged-chr19-53915855-1	NM_017805	3UTR	chr19	53915246	53916464	54922
Merged-chr2-73156039-2	NM_015470	3UTR	chr2	73154931	73157235	26056
Merged-chr1-200965178-4	NM_006618	intron	chr1	200964236	200965966	10765
Merged-chr18-75615077-2	NM_004715	3UTR	chr18	75614325	75615824	9150
Merged-chr5_h2_hap1-939341-1	NR_034021	intron	chr5_h2_hap1	939078	939604	11042
Merged-chr9-138455379-2	NM_014866	3UTR	chr9	138454189	138456573	9919
Merged-chr7-94757741-2	NM_001166163	3UTR	chr7	94757248	94758396	55607
Merged-chr8-23350503-2	NM_004901	exon	chr8	23350066	23350911	9583
Merged-chr6-138244350-2	NM_006290	3UTR	chr6	138243631	138245017	7128
Merged-chr5-150612985-2	NM_000405	5UTR	chr5	150612675	150613249	2760
Merged-chr3-9852047-2	NM_001025930	exon	chr3	9851250	9852819	26140
Merged-chr3-50287645-2	NM_001005914	intron	chr3	50285389	50289945	7869
Merged-chr1-87343048-1	NM_012262	3UTR	chr1	87342717	87343379	9653
Merged-chr21-33731282-2	NM_005534	3UTR	chr21	33730905	33731678	3460
Merged-chr22-34119737-1	NM_002133	3UTR	chr22	34119217	34120257	3162
Merged-chr17-39201018-2	NM_004090	3UTR	chr17	39198924	39203089	1845
Merged-chr7-6163152-2	NM_032172	exon	chr7	6162663	6163709	84132
Merged-chr1-200205567-2	NM_006335	3UTR	chr1	200205091	200206050	10440
Merged-chr1-27535018-2	NR_037577	non-coding	chr1	27534358	27535748	84065
Merged-chr4-3486520-2	NM_002337	exon	chr4	3485885	3487016	4043
Merged-chr14-59670702-2	NM_022495	3UTR	chr14	59670387	59671021	64430
Merged-chr1-110691493-2	NM_001201545	TTS	chr1	110690313	110692231	64783
Merged-chr12-121916960-2	NM_024667	3UTR	chr12	121915475	121918556	79720
Merged-chr11-33687684-1	NM_001127225	3UTR	chr11	33686749	33688619	966
Merged-chr8-22333986-2	NM_001135153	3UTR	chr8	22332852	22335150	23516
Merged-chr1-6507655-2	NM_024654	3UTR	chr1	6506175	6509146	79707
Merged-chr19-2683881-2	NM_144564	exon	chr19	2682874	2684839	29985
Merged-chr12-69034656-2	NR_037615	non-coding	chr12	69033857	69035116	4848
Merged-chr19-11804378-2	NM_152357	exon	chr19	11803759	11804980	126070
Merged-chr3-185545334-2	NM_144635	exon	chr3	185544763	185545885	131408
Merged-chr1-12491638-2	NM_018156	3UTR	chr1	12491211	12492163	55187
Merged-chr1-40530977-1	NM_005857	3UTR	chr1	40530639	40531315	10269
Merged-chr9-137964973-2	NM_016172	3UTR	chr9	137964382	137965538	10422
Merged-chr12-95198349-2	NM_001170464	3UTR	chr12	95197787	95198866	5128
Merged-chr6-112089507-1	NM_002037	3UTR	chr6	112088974	112090040	2534
Merged-chr16-3474970-2	NM_024845	exon	chr16	3472345	3477165	79903
Merged-chr11-28014603-2	NM_031217	exon	chr11	28014242	28014980	81930
Merged-chr12-56438861-2	NM_138396	exon	chr12	56437823	56439837	92979
Merged-chr12-88508850-2	NM_001682	3UTR	chr12	88508248	88509400	490
Merged-chr2-207654037-2	NR_073108	non-coding	chr2	207653651	207654416	8609
Merged-chr2-215301825-1	NM_000465	exon	chr2	215301528	215302122	580
Merged-chr3-145174146-1	NM_001134470	promoter-TSS	chr3	145173532	145174760	205428
Merged-chr14-72756103-2	NM_007318	3UTR	chr14	72755507	72756708	5663
Merged-chr12-121921617-1	NM_024667	intron	chr12	121921270	121921965	79720
Merged-chr1-850184-2	NM_152486	promoter-TSS	chr1	849623	850647	148398
Merged-chr11-73725256-2	NM_173582	3UTR	chr11	73724921	73725631	283209
Merged-chr10-104406943-2	NM_030912	exon	chr10	104405757	104408160	81603
Merged-chr12-121428123-2	NM_002956	exon	chr12	121427555	121428658	6249
Merged-chr1-28793756-2	NM_152304	TTS	chr1	28792523	28795023	115273
Merged-chr22-48978925-2	NM_025204	exon	chr22	48977410	48980459	80305
Merged-chr14-68935501-2	NM_004450	promoter-TSS	chr14	68934798	68936128	2079
Merged-chr6-91282779-2	NM_003188	3UTR	chr6	91282223	91283316	6885
Merged-chr3-157138386-2	NM_003875	TTS	chr3	157137994	157138778	8833
Merged-chr10-127538432-2	NM_018180	exon	chr10	127538107	127538722	55760
Merged-chr12-20698335-1	NM_000921	exon	chr12	20698050	20698621	5139
Merged-chr12-47023353-2	NM_001172681	exon	chr12	47022730	47023974	121274
Merged-chr1-242935749-2	NM_016076	3UTR	chr1	242935193	242936304	51029
Merged-chr10-76837489-2	NR_024421	non-coding	chr10	76836919	76838053	100131213
Merged-chr1-61644917-2	NM_001145512	exon	chr1	61644576	61645186	4774
Merged-chr20-5118868-1	NM_003818	exon	chr20	5118358	5119378	8760
Merged-chr1-46585331-2	NR_045789	intron	chr1	46585084	46585624	387338
Merged-chr1-35973979-2	NM_022111	3UTR	chr1	35972910	35974985	63967
Merged-chr5-5491199-2	NM_015325	intron	chr5	5490778	5491602	23379
Merged-chr10-24914168-2	NM_020824	exon	chr10	24912870	24915448	57584
Merged-chr19-38984127-2	NM_001129995	intron	chr19	38983799	38984453	79047
Merged-chr16-67932996-2	NM_001199434	exon	chr16	67932413	67933659	51388
Merged-chr1-148505183-1	NM_001243772	exon	chr1	148504449	148505918	51107
Merged-chr4-6769429-2	NM_018366	exon	chr4	6768671	6770235	55330
Merged-chr16-85071931-2	NR_033925	intron	chr16	85071071	85072790	400550
Merged-chr13-48679487-2	NM_014923	exon	chr13	48679119	48679855	22862
Merged-chr1-203423399-2	NM_199462	exon	chr1	203423071	203423756	25778
Merged-chr12-48322739-1	NM_175736	3UTR	chr12	48322387	48323092	91010
Merged-chr9-129864752-2	NM_197956	3UTR	chr9	129863256	129866268	203245
Merged-chr16-65739651-3	NM_033309	3UTR	chr16	65737401	65742066	84752
Merged-chr11-116543751-2	NM_002572	3UTR	chr11	116543113	116544343	5049
Merged-chr5-126915603-2	NM_130809	3UTR	chr5	126915206	126916049	133619
Merged-chr20-576484-2	NM_080725	3UTR	chr20	575218	577749	140809
Merged-chr13-110330213-2	NM_017664	exon	chr13	110329629	110330886	55608
Merged-chr10-13291370-2	NM_182751	3UTR	chr10	13290748	13291896	55388
Merged-chr4-1828473-1	NM_012318	promoter-TSS	chr4	1827864	1829082	3954
Merged-chrX-77188735-1	NM_000052	3UTR	chrX	77188379	77189091	538
Merged-chr8-145129907-2	NM_032789	exon	chr8	145129404	145130410	84875
Merged-chr3-160965223-2	NM_001197114	exon	chr3	160964588	160965906	100505385
Merged-chr16-87455634-2	NM_016209	TTS	chr16	87454558	87456687	51693
Merged-chr6-117991101-1	NM_001017408	3UTR	chr6	117990769	117991433	57120
Merged-chr22-29931204-2	NR_024212	non-coding	chr22	29930378	29932029	91445
Merged-chr12-106678709-1	NM_012406	intron	chr12	106678328	106679091	11108
Merged-chr9-122205184-2	NM_018249	intron	chr9	122204742	122205645	55755
Merged-chr18-31171352-2	NM_006965	exon	chr18	31170727	31171929	7572
Merged-chr3-9388007-1	NM_001114092	exon	chr3	9387645	9388369	25917
Merged-chr6-160089606-2	NM_152857	3UTR	chr6	160089094	160090128	9589
Merged-chr11-47555931-2	NR_024222	non-coding	chr11	47555292	47556551	55709
Merged-chr1-52931102-1	NM_023077	exon	chr1	52930888	52931316	65260
Merged-chr6-106661803-1	NM_001198	exon	chr6	106661429	106662178	639
Merged-chr12-108822843-2	NM_032300	5UTR	chr12	108822282	108823442	84260
Merged-chr1-1656780-2	NM_182838	intron	chr1	1655578	1657521	9906
Merged-chr9-37502460-2	NM_012166	3UTR	chr9	37501985	37502863	26267
Merged-chr2-61112498-2	NM_002618	exon	chr2	61112034	61112949	5194
Merged-chr16-46944163-1	NM_031490	3UTR	chr16	46942893	46945433	83752
Merged-chr19-5173782-2	NM_130854	exon	chr19	5172913	5174628	5802
Merged-chr16-31376912-3	NM_001105247	promoter-TSS	chr16	31375377	31378935	79798
Merged-chr9-88751044-2	NM_002048	exon	chr9	88749472	88752606	2619
Merged-chr21-45509245-2	NR_004858	non-coding	chr21	45508095	45510390	23275
Merged-chr22-17698773-2	NM_003325	3UTR	chr22	17697985	17699539	7290
Merged-chr19-7653628-1	NM_174894	exon	chr19	7653168	7654088	126003
Merged-chr6-16411333-2	NM_000332	3UTR	chr6	16410726	16411996	6310
Merged-chr15-76669516-1	NM_000745	exon	chr15	76669113	76669920	1138
Merged-chr1-191047361-2	NM_002923	exon	chr1	191046834	191047781	5997
Merged-chr8-103731542-2	NM_005655	exon	chr8	103731011	103732114	7071
Merged-chr1-207855197-2	NM_000228	3UTR	chr1	207854751	207855699	3914
Merged-chr5-140058647-2	NM_012208	3UTR	chr5	140058121	140059144	23438
Merged-chr10-104229868-2	NM_005736	3UTR	chr10	104228565	104231152	10121
Merged-chr14-23175658-2	NM_005794	5UTR	chr14	23175085	23176210	10202
Merged-chr12-117082318-2	NM_016281	intron	chr12	117081929	117082713	51347
Merged-chr9-20335984-2	NM_004529	3UTR	chr9	20335430	20336570	4300
Merged-chr11-66569928-2	NM_001177880	intron	chr11	66569691	66570193	91683
Merged-chr2-202779956-1	NM_003352	3UTR	chr2	202779469	202780444	7341
Merged-chr10-6315965-2	NM_001145443	3UTR	chr10	6314578	6317353	5209
Merged-chr16-55534832-2	NM_014685	3UTR	chr16	55534397	55535300	9709
Merged-chr8-6602461-1	NM_018361	3UTR	chr8	6602018	6602905	55326
Merged-chr6-149953942-2	NM_138785	TTS	chr6	149953468	149954417	116254
Merged-chrX-37472225-2	NM_021083	exon	chrX	37471682	37472777	7504
Merged-chr17-40545480-2	NM_133373	3UTR	chr17	40544171	40546818	113026
Merged-chr6_random-1513912-2	NM_018452	3UTR	chr6_random	1513460	1514312	729515
Merged-chr7-32565397-2	NM_015060	exon	chr7	32564996	32565791	23080
Merged-chr10-22658529-2	NM_005180	3UTR	chr10	22657884	22659189	648
Merged-chr8-145743973-2	NM_025251	exon	chr8	145742998	145744954	80728
Merged-chr1-32614605-2	NM_001143890	exon	chr1	32614098	32615126	55108
Merged-chr16-82645492-2	NM_003791	3UTR	chr16	82644788	82646202	8720
Merged-chr17-8017940-1	NM_032354	3UTR	chr17	8017562	8018318	84314
Merged-chr4-1813188-2	NM_012318	exon	chr4	1812696	1813744	3954
Merged-chr9-71196783-2	NM_004816	3UTR	chr9	71196153	71197396	9413
Merged-chr1-159407944-1	NM_000309	TTS	chr1	159406951	159408937	5498
Merged-chr9-34361487-2	NM_020702	exon	chr9	34359552	34363422	57462
Merged-chr4-159812451-1	NM_004453	promoter-TSS	chr4	159812070	159812833	2110
Merged-chr9-26895781-2	NM_001031689	exon	chr9	26895293	26896269	9373
Merged-chr20-33563072-2	NM_007186	3UTR	chr20	33562457	33563708	11190
Merged-chr19-43323824-1	NM_015073	exon	chr19	43323540	43324109	23094
Merged-chr3-52941253-2	NM_016329	exon	chr3	52940969	52941539	51460
Merged-chr3-25808055-2	NM_001145391	exon	chr3	25807227	25808824	54995
Merged-chr8-37675212-2	NM_025069	exon	chr8	37673672	37676768	80139
Merged-chr11-12336798-2	NM_032867	3UTR	chr11	12336294	12337302	84953
Merged-chr19-4219829-2	NM_018074	3UTR	chr19	4219402	4220272	55702
Merged-chr3-139305356-2	NM_001170538	exon	chr3	139304854	139305858	199221
Merged-chr16-14253495-2	NM_014048	intron	chr16	14253072	14253933	57496
Merged-chr9-130909899-1	NM_001257363	intron	chr9	130909476	130910323	1384
Merged-chrX-149389583-2	NM_001177465	exon	chrX	149388561	149390606	10046
Merged-chr20-30253606-2	NM_002657	exon	chr20	30253237	30253973	5326
Merged-chr12-52181251-2	NM_134324	promoter-TSS	chr12	52180007	52182466	6895
Merged-chr20-60758595-2	NM_016354	exon	chr20	60757730	60759458	28231
Merged-chr18-53304357-2	NM_004852	3UTR	chr18	53303713	53304989	9480
Merged-chr16-4679121-2	NM_001142291	3UTR	chr16	4678461	4679801	23295
Merged-chr15-40290692-2	NM_015497	3UTR	chr15	40289969	40291413	25963
Merged-chr19-46005566-2	NM_080732	exon	chr19	46004647	46006525	112398
Merged-chr3-52301953-2	NR_026699	non-coding	chr3	52301211	52302694	132158
Merged-chr18-75576001-2	NM_004715	exon	chr18	75575237	75576702	9150
Merged-chr1-148306338-2	NM_007259	5UTR	chr1	148305713	148306997	11311
Merged-chr9-139833213-1	NM_024757	intron	chr9	139832366	139834060	79813
Merged-chr7-66047588-1	NM_017994	exon	chr7	66047252	66047925	55069
Merged-chr9-138390784-1	NM_003086	intron	chr9	138390454	138391114	6621
Merged-chr18-54737690-2	NM_018181	exon	chr18	54736345	54739043	55205
Merged-chr7-44046640-2	NR_015401	non-coding	chr7	44045713	44047543	255031
Merged-chr5-179222774-2	NM_015043	3UTR	chr5	179221615	179223933	23061
Merged-chr6-41846692-2	NM_006653	exon	chr6	41846032	41847353	10817
Merged-chr2-200033002-2	NM_015265	intron	chr2	200032090	200033885	23314
Merged-chr9-131609424-2	NM_014506	intron	chr9	131608894	131610055	27348
Merged-chr2-47986492-1	NM_001190274	promoter-TSS	chr2	47985986	47986999	80204
Merged-chr3-161600892-2	NM_020800	promoter-TSS	chr3	161599754	161602008	57560
Merged-chr5-6718274-2	NM_001047	intron	chr5	6717528	6718997	6715
Merged-chr21-37450976-2	NM_003316	exon	chr21	37450681	37451255	7267
Merged-chr5-486869-2	NM_001242412	intron	chr5	481903	491372	57491
Merged-chr6-12269928-2	NM_002114	exon	chr6	12269511	12270345	3096
Merged-chr19-60805693-2	NM_153219	exon	chr19	60804768	60806627	147807
Merged-chr5-149887750-2	NM_001543	exon	chr5	149887212	149888250	3340
Merged-chrX-48303425-2	NM_002536	exon	chrX	48302175	48304729	4943
Merged-chr12-7160076-2	NR_026947	non-coding	chr12	7159087	7161051	283314
Merged-chr7-138524880-2	NM_001144923	3UTR	chr7	138524491	138525324	79989
Merged-chr6-166264829-2	NR_026861	intron	chr6	166261294	166268330	90632
Merged-chr11-128349615-2	NM_001142685	exon	chr11	128348929	128350287	9743
Merged-chr13-27053677-2	NM_153371	exon	chr13	27053292	27054059	222484
Merged-chr2-96581310-2	NM_212481	exon	chr2	96580426	96582194	10865
Merged-chr14-73028934-2	NM_024644	exon	chr14	73027834	73030068	79697
Merged-chr7-55055854-2	NM_201283	intron	chr7	55055272	55056456	1956
Merged-chr7-128445370-2	NR_034053	non-coding	chr7	128445100	128445641	23534
Merged-chr6-169798933-2	NM_182552	intron	chr6	169797848	169800420	253769
Merged-chr1-19107449-2	NM_001136265	3UTR	chr1	19106951	19107937	126917
Merged-chr9-129256206-2	NM_001005374	intron	chr9	129255424	129256976	90678
